# Supplementary material for: Vascular smooth muscle cell–derived KIF13B inhibits proinflammatory responses to protect against atherosclerosis
Source: J Clin Invest. 2026 Jan 29;136(6):e194175. doi: 10.1172/JCI194175 (PMC12987658; doi:10.1172/JCI194175)
Supplement: Supporting data values [file jci-136-194175-s270.xlsx]

## Sheet: Fig 1A
sample	q1	median	q3	lower_whisker	upper_whisker
Stable	1.31396212218417	2.12208622104822	3.3262200865981	0.0883192867747666	6.34152921524349
Unstable	1.01321531226014	1.68747078180429	2.62960130226844	0.0679834884139938	5.04015460433883

## Sheet: Fig 1B
Stable	Unstable
1.01262	0.229528
0.984186	0.251945
1.00319	0.206468
0.899835	0.532261
1.59754	0.191395
0.502629	0.264437

## Sheet: Fig1 C
Stable	Unstable
11.0257	10.8872
11.1676	10.7929
10.8524	10.7839
10.9756	10.5756

## Sheet: Fig1 D
Stable	Unstable
18.0073	7.66349
5.83537	8.56328
17.4576	6.49472
16.6454	6.19929
16.6523	4.01769
17.3644	12.4527
19.0383	17.3149
13.0447	16.582
13.1384	6.28361
18.6558	5.0099
3.25257	3.71461
16.0594	14.9734
8.27783	4.6517
15.777	15.4579
15.6856	14.1248
16.4983	9.39368
15.6524	6.68209
17.5022	16.6809
4.48078	19.5152
	18.1365
	10.8831
	17.4377
	13.3216
	9.47912
	17.1739
	6.55885
	8.18399
	17.0094
	6.24198
	3.24776
	5.80999
	18.4996
	5.59474
	12.0165
	14.8217
	8.19722
	17.6242
	4.48078

## Sheet: Fig 1F
gene	cluster_short	sample	q1	median	q3	lower_whisker	upper_whisker	mean	sd	n_cells
KIF13B	Macrophage	Unstable	-0.324833	-0.324833	-0.324833	-0.324833	1.7255211230369747	0.10698339631791835	1.1035360513269827	5577
KIF13B	Macrophage	Stable	-0.324833	-0.324833	-0.324833	-0.324833	1.5225288770803236	0.1084814683218086	1.0223575725108827	6537
KIF13B	VSMC	Unstable	-0.324833	-0.324833	-0.324833	-0.324833	-0.324833	-0.115304	0.7942428633316575	6443
KIF13B	VSMC	Stable	-0.324833	-0.324833	-0.324833	-0.324833	0.8523850367194744	-0.051738	0.8410259770983617	11312
KIF13B	T cell	Unstable	-0.324833	-0.324833	-0.324833	-0.324833	-0.324833	-0.00645001	1.3077990641509156	2969
KIF13B	T cell	Stable	-0.324833	-0.324833	-0.324833	-0.324833	-0.324833	0.031138701503752832	1.3909888897120202	1629
KIF13B	Mast cell	Unstable	-0.324833	-0.324833	-0.324833	-0.324833	3.0347461830383	0.28160050857896474	1.5199812145073606	496
KIF13B	Mast cell	Stable	-0.324833	-0.324833	-0.324833	-0.324833	2.9115442186460436	0.2838923897694091	1.6112253517995985	217
KIF13B	Endothelial cell	Unstable	-0.324833	-0.324833	-0.324833	-0.324833	1.0231926105629963	-0.0183614	0.8947497390821064	3757
KIF13B	Endothelial cell	Stable	-0.324833	-0.324833	-0.324833	-0.324833	-0.324833	-0.0656158	0.9677654989732737	1308
KIF13B	Monocyte	Unstable	-0.324833	-0.324833	-0.324833	-0.324833	1.8682596783338994	0.09682707185989613	1.0343636019051694	494
KIF13B	Monocyte	Stable	-0.324833	-0.324833	-0.324833	-0.324833	1.2071069412475697	-0.0111534	0.8747972482838646	283
KIF13B	NK cell	Unstable	-0.324833	-0.324833	-0.324833	-0.324833	-0.324833	4.5647372441285955e-4	1.194098100589413	407
KIF13B	NK cell	Stable	-0.324833	-0.324833	-0.324833	-0.324833	-0.324833	-0.122539	0.94819833287359645	239
KIF13B	B cell	Unstable	-0.324833	-0.324833	-0.324833	-0.324833	-0.324833	-0.110279	0.9854467472261416	454
KIF13B	B cell	Stable	-0.324833	-0.324833	-0.324833	-0.324833	-0.324833	-0.249174	0.6975374897020915	85
cluster_short	.y.	group1	group2	n1	n2	statistic	df	p	p.adj	p.adj.signif	y.position	groups	xmin	xmax	gene
Macrophage	zscore	Unstable	Stable	5577	6537	-0.0770269	11480.311506673163	0.939	1	ns	8.01188		1	2	KIF13B
VSMC	zscore	Unstable	Stable	6443	11312	-5.01847	14037.073049206148	5.27e-7	4.216e-6	****	8.53288		1	2	KIF13B
T cell	zscore	Unstable	Stable	2969	1629	-0.895015	3179.8408173139287	0.371	1	ns	8.333879999999999		1	2	KIF13B
Mast cell	zscore	Unstable	Stable	496	217	-0.017777	391.0745829914504	0.986	1	ns	8.18188		1	2	KIF13B
Endothelial cell	zscore	Unstable	Stable	3757	1308	1.5502634037284635	2134.8803282452413	0.121	0.968	ns	8.41088		1	2	KIF13B
Monocyte	zscore	Unstable	Stable	494	283	1.5473311610596134	669.1032153997991	0.122	0.976	ns	6.36788		1	2	KIF13B
NK cell	zscore	Unstable	Stable	407	239	1.442998672279232	588.505233132323	0.15	1	ns	7.62788		1	2	KIF13B
B cell	zscore	Unstable	Stable	454	85	1.5663429621730975	154.50611096446724	0.119	0.952	ns	6.45688		1	2	KIF13B

## Sheet: Fig 2B
Kif13bflox/flox	Kif13bVSMCKO
0.945643	0.0127853
0.897413	0.0354416
0.985761	0.0412347
0.954867	0.0256483
1.05564	0.0157835
1.11213	0.0248834
1.0153	0.0248649
1.07924	0.0345868
1.02563	2.33e-05
0.953762	0.000157654

## Sheet: Fig 2D
Body weight（g）
Kif13bflox/flox	Kif13bVSMCKO
25	26
24	28
23	28
21	29
20	22.5
28.5	24.3
26.3	24.6
26.4	22.5

## Sheet: Fig 2E
TC（mg/dL）			TG（mg/dL）
Kif13bflox/flox	Kif13bVSMCKO		Kif13bflox/flox	Kif13bVSMCKO
636.406	1413.56		193.402	208.981
1281.36	1463.13		206.584	238.939
1135.18	1206.76		240.137	162.102
1609.32	1075.5		217.968	188.609
1081.91	1076.57		208.981	189.208
1089.4	1083.52		179.702	207.327
1073.36	1090.47		157.383	196.441
1055.7	1095.29		246.658	341.513

## Sheet: Fig 2F
	IL-1β（pg/ml）			IL-6（pg/ml）			TNF-α（pg/ml）
	Kif13bflox/flox	Kif13bVSMCKO		Kif13bflox/flox	Kif13bVSMCKO		Kif13bflox/flox	Kif13bVSMCKO
	385.205	948.405		196.929	974.528		346.738	832.272
	402.14	917.15		215.742	460.309		429.688	805.728
	326.47	864.67		209.471	723.69		326.83	955.038
	120.845	1084.86		234.555	786.399		815.682	833.378
	644.08	816.805		165.574	571.845		284.802	920.752
	290.405	806.59		215.742	622.013		216.23	930.706
	358.46	882.605		203.2	596.929		721.672	967.204
	397.33	915.505		184.387	634.555		259.364	743.57

## Sheet: Fig 2G
PE（logM）	CD-Kif13bflox/flox				CD-Kif13bVSMCKO				WD-Kif13bflox/flox				WD-Kif13bVSMCKO
-9	0.108511	0.017541	0.0133333	0.0151515	0.0199401	0.015	0.0174324	0.0115942	0.04	0.04	0	0	0	0	0.09	0
-8.5	0.241135	0.25082	0.253333	0.242424	0.22994	0.385714	0.245946	0.123188	0.09	0.07	0	0	0.02	0	0.11	0
-8	2.71277	3.8877	1.16667	3.4697	1.25749	1.1	0.838514	1.46594	0.39	2.21	0.69	1.82	1.06	0.04	0.35	0.04
-7.5	5.88369	6.11721	3.31333	5.75	2.16168	2.36429	3.17027	2.77174	3.8	4.92	3.35	3.82	2.85	1.56	1.2	0.93
-7	7.25816	6.24262	4.46667	6.82576	2.73054	3.29286	3.68716	3.36304	6.22	6.24	4.93	4.86	3.76	2.71	1.95	1.72
-6.5	8.47589	6.78607	5.2	7.71212	3.11976	3.74286	4.20405	3.94203	7.76	7.01	6.16	5.53	4.52	3.65	2.51	2.45
-6	9.2234	7.2877	5.62	8.17424	3.40719	4.50714	4.72095	4.31159	8.36	7.48	6.57	6.1	5.37	4.14	2.82	2.9
-5.5	10.0191	7.62213	6.11333	8.85606	3.68263	4.95	4.88176	4.86594	9.02	7.68	7.13	6.55	5.89	4.45	3.3	4.14
-5	10.2965	7.66393	6.28	8.93182	3.77246	5.14286	4.96216	4.96449	9.13	8.11	7.13	6.55	6.02	4.6	3.31	4.25
-4.5	10.5738	7.73361	6.56667	9.15909	3.89222	5.38571	4.89324	5.14928	9.88	8.41	7.7	6.92	6.62	4.95	3.63	4.45

[truncated: 48 more sheets: Fig 2H, Fig 2I, Fig 2K, Fig3B, Fig3C, Fig4A, Fig4B, Fig4C, Fig4D, Fig4E, Fig4F, Fig5J, Fig5K, Fig5M, Fig5N, Fig5P, Fig5Q, Fig6D, Fig6E, Fig6H …]
